# Supplementary material for: Standard rectal swabs as a surrogate sample for gut microbiome monitoring in intensive care
Source: BMC Microbiol. 2022 Apr 12;22:99. doi: 10.1186/s12866-022-02487-0 (PMC9004175; doi:10.1186/s12866-022-02487-0)
Supplement: Supplementary file 1 — Additional file 1: Supplementary Table 1. DNA concentration, read numbers, diversity, and key organism abundance for each sample pair. Supplementary Table 2. Antimicrobial resistance genes found in collectively in all faeces and swab samples. Supplementary Table 3. Gene detection discrepancies. Genes with additional detections for each sample type. [file 12866_2022_2487_MOESM1_ESM.xlsx]

## Sheet: Title page
Standard rectal swabs as a surrogate sample for gut microbiome monitoring in intensive care.
Schlebusch Sanmarié1,2,3,#, Graham Rikki MA2, Jennison Amy V2, Lassig-Smith Melissa M4, Harris Patrick NA1,3, Lipman Jeffrey1,4,5,6, Ó Cuív Páraic7, Paterson David L1
1University of Queensland Centre for Clinical Research, Herston, Queensland, Australia
2Q-PHIRE Genomics and Public Health Microbiology, Forensic and Scientific Services, Coopers Plains, Queensland, Australia
3Pathology Queensland, Queensland Health, Herston, Queensland, Australia
4Intensive Care Services, Royal Brisbane and Women’s Hospital, Brisbane, Queensland, Australia
5Jamieson Trauma Institute, Royal Brisbane and Women's Hospital, Brisbane, Queensland, Australia
6Nîmes University Hospital, University of Montpellier, Nîmes, France
7Mater Research Institute, Translational Research Institute, University of Queensland, Brisbane, Queensland, Australia
# Corresponding author:
Dr Sanmarié Schlebusch
sanmarie.schlebusch@health.qld.gov.au
Supplementary Tables
Supplementary Table 1
DNA concentration, read numbers, diversity, and key organism abundance for each sample pair
Supplementary Table 2
Antimicrobial resistance genes found in collectively in all faeces and swab samples
Supplementary Table 3
Gene detection discrepancies. Genes with additional detections for each sample type.

## Sheet: Supplementary Table 1
Supplementary Table 1
DNA concentration, read numbers, diversity, and key organism abundance for each sample pair
									Abundance
	DNA concentration (ng/uL)		Total reads		Unmapped reads		Shannon index		Enterobacterales		Pseudomonas		Clostridiodes difficile		Bifidobacteriales		Bacteroidales		Clostridiales		Candida albicans
	Faeces	Swabs	Faeces	Swabs	Faeces	Swabs	Faeces	Swab	Faeces	Swabs	Faeces	Swabs	Faeces	Swabs	Faeces	Swabs	Faeces	Swabs	Faeces	Swabs	Faeces	Swabs
Pair 1	140.6	3.98	107805306	70602802	103450092	57520405	3.30806	3.50119	1.92	1.34	1.49	0.17	0.36	0.53	1.19	1.91	5.63	4.6	5.66	5.86	0.17	0.14
Pair 2	22.29	2.921	36547878	43477506	35152705	37748665	3.59724	3.90965	2.58	2.4	0.03	0.07	0.18	0.16	0.36	0.35	6.02	4.9	4.23	4.91	0.03	0.02
Pair 3	44.95	4.632	67033784	43608652	64752450	10633729	2.91058	2.89511	0.42	0.18	0.02	0.02	0.07	0.07	0.07	0.15	7.18	6.76	5.1	5.05	0.1	0.05
Pair 4	85.82	1.472	61440308	63296104	60323399	9020817	3.43028	3.71888	0.91	1.74	0.3	0.61	0.12	0.27	2.4	2.11	5.87	6.27	5.9	4.13	0.43	0.43
Pair 5	18.78	0.2632	58766576	62030266	56017990	58529640	3.4904	3.54212	1.99	1.95	0.04	0.04	0.11	0.12	2.91	3.59	6.18	5.65	3.77	4.05	0	0
Pair 6	92.27	0.03	57151666	12022910	54332057	6415656	0.768269	1.12581	0.04	0.31	0.04	0.17	0.04	0	0.03	0.03	0.04	0.16	0.13	0.27	0	0
Pair 7	144.5	24.88	76042244	72819178	65753916	70081904	3.62458	3.69425	5.15	5.34	0.4	0.18	0	0.01	0.38	0.42	6.27	5.97	3.66	3.89	0	0
Pair 8	156.9	10	46003728	33484322	44346705	29304618	3.26243	3.64786	4.26	2.87	0.04	0.04	0.05	0.09	0.34	0.56	6.04	6.08	5.9	6.15	0	0
Pair 9	88.22	85.2	81776852	82306018	77403062	77005487	3.73573	3.79489	0.4	0.4	0.07	0.1	0.04	0.04	1.19	1.18	6.44	6.11	5.16	5.52	0	0
Pair 10	12.2	2.48	31542724	68690546	28450859	64962868	3.81632	3.84865	1.06	1.18	0.04	0.04	0.08	0.11	0.75	0.8	6.2	5.89	5.55	5.71	0	0
Pair 11	186.6	5.767	96072580	43605844	92176564	38222483	4.27276	4.28089	0.3	0.32	0.7	0.76	0.02	0.01	2.1	2.5	4.99	4.58	5.94	5.8	0	0
Pair 12	32.47	9.401	45888466	75193434	43082803	72115924	3.59261	3.79588	0.21	0.22	1.01	0.84	0.01	0.04	1.64	2.04	6.65	5.79	4.67	5.28	0	0
Pair 13	81.02	4.754	69913574	67533296	66219898	60388687	3.51093	3.65613	1.8	2.08	0.12	0.1	0.05	0.06	1.44	1.68	4.74	4.13	5.94	6.17	0	0
Pair 14	2.07	0.9927	46560298	47347802	39173433	45708921	3.05601	3.66055	2.32	2.43	0.12	0.31	0	0.07	2.23	2.36	1.81	2.61	2.53	3.82	0	0
Pair 15	46.62	34.09	56346666	53596024	53298580	43385835	3.42089	3.99057	0.69	0.54	0.05	0.05	0.02	0.07	1.13	1.95	7.19	5.81	4.92	5.62	0	0
Pair 16	16.53	1.331	78470252	80998788	74845796	6171540	2.85732	3.20886	0.79	1	0.04	0.04	0.03	0.06	1.03	4.95	7.47	4.66	3.67	3.53	0.01	0.01
Pair 17	323.2	54.96	78821238	47549386	77558086	46700666	2.98365	3.17154	0.13	0.14	0.03	0.03	0.04	0.11	0.02	0.02	6.9	5.75	5.67	6.49	0.01	0
Pair 18	63.89	0.7646	58888830	68930874	57832323	66047540	2.01106	2.39237	0.5	0.6	0.03	0.03	0.4	0.37	0.19	0.18	1.9	2.62	3.26	3.2	7.53	5.98
Average	86.6072	13.7732	6.41707e+07	5.76163e+07	6.07873e+07	4.44425e+07	3.20273	3.43529	1.42	1.39	0.25	0.2	0.09	0.12	1.08	1.49	5.42	4.91	4.54	4.75	0.46	0.37
Min	2.07	0.03	31542724	12022910	28450859	6171540	0.768269	1.12581	0.04	0.14	0.02	0.02	0	0	0.02	0.02	0.04	0.16	0.13	0.27	0	0
Max	323.2	85.2	107805306	82306018	103450092	77005487	4.27276	4.28089	5.15	5.34	1.49	0.84	0.4	0.53	2.91	4.95	7.47	6.76	5.94	6.49	7.53	5.98

## Sheet: Supplementary Table 2
Supplementary Table 2
Antimicrobial resistance genes found in collectively in all faeces and swab samples
Sample_type	Faeces	Swab
NUM_FOUND	254	240
VanHDX_6	1	1
aac(6')-Ic_1	1	1
aac(6')-Ii_1	2	1
aac(6')-Iid_1	1	0
aac(6')-aph(2'')_1	1	1
aadA5_1	1	0
ant(6)-Ia_1	5	1
ant(6)-Ia_3	14	13
aph(3'')-Ib_2	0	1
aph(3'')-Ib_5	3	1
aph(3')-III_1	12	9
aph(3')-IIb_2	2	1
aph(6)-Id_1	2	2
blaACC-1b_1	1	1
blaACI-1_1	2	2
blaACT-15_1	0	1
blaACT-2_1	0	1
blaACT-7_1	1	1
blaCMY-74_1	1	0
blaDHA-17_1	1	1
blaOXA-396_1	3	1
blaPAO_1	2	1
blaSHV-187_1	1	2
blaSHV-32_1	1	1
blaTEM-116_1	1	1
blaTEM-1B_1	1	0
cepA_1	4	2
cepA_6	7	2
cfiA13_1	1	1
cfxA3_1	9	8
cfxA4_1	0	1
cfxA5_1	6	5
cfxA6_1	3	2
catA2_1	1	1
catB7_1	2	1
catP_1	3	2
catS_1	4	6
cat_2	1	2
cfr(C)_1	2	2
dfrA14_5	1	0
dfrA17_1	1	0
dfrA5_1	1	0
erm(A)_2	0	4
erm(B)_10	1	0
erm(B)_12	3	3
erm(B)_18	10	10
erm(B)_23	0	1
erm(B)_6	1	1
erm(F)_3	10	9
erm(F)_4	2	1
erm(X)_1	1	0
erm(X)_4	0	3
lnu(C)_1	13	11
lsa(A)_1	3	3
lsa(C)_1	0	1
mef(A)_2	1	3
mef(A)_3	5	3
mph(A)_2	1	0
msr(C)_1	2	1
msr(D)_2	1	3
fosA_3	3	3
fosA_4	2	1
fosA_6	1	1
fosA_7	1	2
mdf(A)_1	3	2
nimE_1	0	1
oqxA_1	5	5
oqxB_1	3	4
sul1_5	1	0
sul2_2	3	3
tet(32)_1	1	2
tet(32)_2	9	8
tet(40)_1	7	10
tet(40)_2	5	3
tet(J)_1	1	0
tet(L)_2	1	2
tet(M)_1	1	1
tet(M)_10	1	1
tet(M)_13	1	2
tet(M)_2	0	1
tet(M)_4	1	1
tet(M)_5	0	1
tet(M)_8	1	2
tet(O)_1	5	10
tet(O)_2	1	1
tet(O)_3	3	1
tet(Q)_1	13	15
tet(Q)_2	1	0
tet(Q)_3	1	1
tet(W)_1	0	1
tet(W)_2	3	2
tet(W)_3	3	2
tet(W)_4	1	4
tet(W)_5	10	6
tet(X)_1	0	1
tet(X)_2	2	2
tetA(46)_1	0	1

## Sheet: Supplementary Table 3
Supplementary Table 3
Gene detection discrepancies. Genes with additional detections for each sample type.
Antimicrobial	Faeces	Swab
Aminoglycosides	aac(6')-Ii_1	aph(3'')-Ib_2
	aac(6')-Iid_1
	aadA5_1
	ant(6)-Ia_1
	ant(6)-Ia_3
	aph(3'')-Ib_5
	aph(3')-III_1
	aph(3')-IIb_2
Beta-lactamase	blaCMY-74_1	blaACT-15_1
	blaOXA-396_1	blaACT-2_1
	blaPAO_1	blaSHV-187_1
	blaTEM-1B_1	cfxA4_1
	cepA_1
	cepA_6
	cfxA3_1
	cfxA5_1
	cfxA6_1
Chloramphenicol	catB7_1	catS_1
	catP_1	cat_2
Trimethoprim	dfrA14_5
	dfrA17_1
	dfrA5_1
MLS - Macrolide-Lincosamide-Streptogramin B	erm(B)_10	erm(A)_2
	erm(F)_3	erm(B)_23
	erm(F)_4	erm(X)_4
	erm(X)_1	mef(A)_2
	lnu(C)_1	msr(D)_2
	mef(A)_3	lsa(C)_1
	msr(C)_1
	mph(A)_2
Nitroimidazole		nimE_1
Fosfomycin	fosA_4	fosA_7
Multidrug resistance	mdf(A)_1
Multidrug efflux phenicol/quinolone		oqxB_1
Sulfonamides	sul1_5
Tetracyclines	tet(32)_2	tet(32)_1
	tet(40)_2	tet(40)_1
	tet(J)_1	tet(L)_2
	tet(O)_3	tet(M)_13
	tet(Q)_2	tet(M)_2
	tet(W)_2	tet(M)_5
	tet(W)_3	tet(M)_8
	tet(W)_5	tet(O)_1
		tet(Q)_1
		tet(W)_1
		tet(W)_4
		tet(X)_1
		tetA(46)_1
